# Supplementary material for: Effects of Low-Intensity Pulsed Ultrasound-Induced Blood–Brain Barrier Opening in P301S Mice Modeling Alzheimer’s Disease Tauopathies
Source: Int J Mol Sci. 2023 Aug 3;24(15):12411. doi: 10.3390/ijms241512411 (PMC10419069; doi:10.3390/ijms241512411)
Supplement: Supplementary file 1 [file ijms-24-12411-s001.zip]

Archive with 1 entries (1 files):
- ijms-2505839-supplementary.pdf
